# Supplementary material for: Machine Learning Analysis of Factors Influencing Pediatric Telehealth Visits During COVID-19: A State-Level Comparison Using 2021–22 National Survey of Children’s Health Data
Source: Healthcare (Basel). 2024 Oct 31;12(21):2170. doi: 10.3390/healthcare12212170 (PMC11545724; doi:10.3390/healthcare12212170)
Supplement: Supplementary file 1 [file healthcare-12-02170-s001.zip]

Archive with 1 entries (1 files):
- healthcare-3222085-supplementary.pdf
